# Supplementary material for: New distribution records of two bamboo species in Yunnan, China with description of the inflorescence for Melocalamus yunnanensis (Poaceae, Bambusoideae)
Source: PhytoKeys. 2016 Mar 25;(62):41–56. doi: 10.3897/phytokeys.62.7276 (PMC4856902; doi:10.3897/phytokeys.62.7276)
Supplement: XML Treatment for Melocalamus yunnanensis [file phytokeys.62.7276-treatment1.xml]

<!DOCTYPE tp:taxon-treatment
  PUBLIC "-//TaxonX//DTD Taxonomic Treatment Publishing DTD v0 20100105//EN" "tax-treatment-NSO.dtd">
<tp:taxon-treatment xmlns:tp="http://www.plazi.org/taxpub"><tp:treatment-meta><kwd-group><label>Taxon classification</label><kwd><named-content content-type="kingdom">Plantae</named-content></kwd><kwd><named-content content-type="order">Poales</named-content></kwd><kwd><named-content content-type="family">Poaceae</named-content></kwd></kwd-group><mixed-citation publication-type="journal"><person-group><name><surname>Zhang</surname><given-names>Yu-Xiao</given-names></name><name><surname>Ye</surname><given-names>Xia-Ying</given-names></name><name><surname>Yang</surname><given-names>Hong-Mei</given-names></name><name><surname>Zhang</surname><given-names>Xian-Zhi</given-names></name><name><surname>Wang</surname><given-names>Ping-Yuan</given-names></name><name><surname>Li</surname><given-names>De-Zhu</given-names></name></person-group><article-title>New distribution records of two bamboo species in Yunnan, China with description of the inflorescence for <italic><tp:taxon-name><tp:taxon-name-part taxon-name-part-type="genus">Melocalamus</tp:taxon-name-part> <tp:taxon-name-part taxon-name-part-type="species">yunnanensis</tp:taxon-name-part></tp:taxon-name></italic> (<tp:taxon-name><tp:taxon-name-part taxon-name-part-type="family">Poaceae</tp:taxon-name-part></tp:taxon-name>, <tp:taxon-name><tp:taxon-name-part taxon-name-part-type="subfamily">Bambusoideae</tp:taxon-name-part></tp:taxon-name>)</article-title><source>PhytoKeys</source><day>25</day><month>3</month><year>2016</year><volume>2016</volume><issue>62</issue><fpage>41</fpage><lpage>56</lpage><pub-id pub-id-type="doi">10.3897/phytokeys.62.7276</pub-id></mixed-citation></tp:treatment-meta><tp:nomenclature><tp:taxon-name>
              <tp:taxon-name-part taxon-name-part-type="genus">Melocalamus</tp:taxon-name-part>
              <tp:taxon-name-part taxon-name-part-type="species">yunnanensis</tp:taxon-name-part>
            </tp:taxon-name><tp:taxon-authority>(T. H. Wen) T. P. Yi, 2007</tp:taxon-authority><xref ref-type="fig" rid="F3">Fig. 3</xref><tp:nomenclature-citation-list><tp:nomenclature-citation><tp:taxon-name>
                  <tp:taxon-name-part taxon-name-part-type="genus">Racemobambos</tp:taxon-name-part> <tp:taxon-name-part taxon-name-part-type="species">yunnanensis</tp:taxon-name-part></tp:taxon-name><comment> T. H. Wen, J. Bamboo Res. 5: 11. 1986; <tp:taxon-name><tp:taxon-name-part taxon-name-part-type="genus">Neomicrocalamus</tp:taxon-name-part> <tp:taxon-name-part taxon-name-part-type="species">yunnanensis</tp:taxon-name-part></tp:taxon-name> (T. H. Wen) Ohrnberger, The Bamboos of the World: Introduction to the Work, 4: 19.1997.</comment></tp:nomenclature-citation><tp:nomenclature-citation><tp:taxon-name>
                  <tp:taxon-name-part taxon-name-part-type="genus">Melocalamus</tp:taxon-name-part> <tp:taxon-name-part taxon-name-part-type="species">yunnanensis</tp:taxon-name-part></tp:taxon-name><comment> (T. H. Wen) T. P. Yi, J. Sichuan Forest. Sci. Tech. 28: 18. 2007.</comment></tp:nomenclature-citation><!--PageBreak--></tp:nomenclature-citation-list></tp:nomenclature><tp:treatment-sec sec-type="Type"><title>Type.</title><p>CHINA. Yunnan: Jinping, <italic>W. W. Zhou ZP. 83311</italic> (holotype, <named-content xmlns:xlink="http://www.w3.org/1999/xlink" content-type="dwc:institutional_code" xlink:type="simple">ZJFI</named-content>).</p><p>Culms scrambling, 6–15 m, 5–10 mm in diam.; internodes 20–60 cm, smaller culms solid or nearly so, white pubescent, especially dense below corky nodes. Dominant branches equal in size to culm, other branches slender and many. Culm leaf sheaths brown scabrous, lower portion very tough, upper papery and thin, margins glabrous, shoulders protruding conspicuously; ligules inconspicuous; auricles and oral setae absent; blades lanceolate, recurved. Leaves 3-4 per ultimate branch; leaf sheaths slightly pubescent, margins ciliate; ligules 1–1.5 mm; auricles absent; oral setae erect to spreading, short; blades lanceolate, 4–7 × 0.8–1.3 cm, glabrous, veins 4 pairs, without tessellation. Flowering branches with or without leaves, internodes with dense white pubescence. Pseudospikelets 0.8-1.2 cm, several to many clustered on nodes, glomerate, 2–3 florets for each pseudospikelet with the top one sterile; rachilla ca. 1.5 mm; <!--PageBreak-->glumes 2, 2–4 mm; lemma purple red, 5–6 mm, glabrous; palea a little longer than lemma, purple red, 6–7 mm, 2–keeled, glabrous; lodicules 3, nearly equal, margins ciliate; stamens 6, yellow; ovary ovate–lanceolate; style 1, stigmas 2, plumose. Caryopsis unknown.</p></tp:treatment-sec><tp:treatment-sec sec-type="Voucher specimens"><title>Voucher specimens.</title><p>
              <bold>CHINA. Yunnan</bold>: Jiangcheng, 860 m, <named-content xmlns:xlink="http://www.w3.org/1999/xlink" content-type="dwc:verbatimCoordinates" xlink:type="simple">22°28.429'N, 101°29.938'E</named-content>, 12 August 2012, <italic>Y. X. Zhang, Y. X. Xu &amp; M. Y. Zhou 12153, 12154</italic> (<named-content xmlns:xlink="http://www.w3.org/1999/xlink" content-type="dwc:institutional_code" xlink:type="simple">KUN</named-content>); Mengla, 790 m, <named-content xmlns:xlink="http://www.w3.org/1999/xlink" content-type="dwc:verbatimCoordinates" xlink:type="simple">21°36.55’N, 101°33.683’E</named-content>, 8 April 2013, <!--PageBreak--><italic>Y. X. Zhang &amp;Y. X. Xu 13006</italic>, <italic>13009</italic> (<named-content xmlns:xlink="http://www.w3.org/1999/xlink" content-type="dwc:institutional_code" xlink:type="simple">KUN</named-content>); Menglun, the Bamboo Garden of Xishuangbanna Tropical Botanical Garden (cultivated), 12 March 2012, <italic>P. Y. Wang C130104</italic> (<named-content xmlns:xlink="http://www.w3.org/1999/xlink" content-type="dwc:institutional_code" xlink:type="simple">HITBC</named-content>).</p><fig id="F3" position="float" orientation="portrait"><label>Figure 3.</label><caption><p>
          <italic><tp:taxon-name><tp:taxon-name-part taxon-name-part-type="genus">Melocalamus</tp:taxon-name-part> <tp:taxon-name-part taxon-name-part-type="species">yunnanensis</tp:taxon-name-part></tp:taxon-name></italic>. <bold>A</bold> Habitat (<italic>12153</italic>) <bold>B</bold> Culm leaf (<italic>12153</italic>) <bold>C</bold> Flowering branches (<italic>12154</italic>) <bold>D–E</bold> Pseudospikelets (<bold>D</bold> <italic>12154</italic>, <bold>E</bold> <italic>C130104</italic>).</p></caption><graphic xmlns:xlink="http://www.w3.org/1999/xlink" xlink:href="phytokeys-062-041-g003.jpg" position="float" orientation="portrait" xlink:type="simple" id="oo_82794.jpg"/></fig></tp:treatment-sec></tp:taxon-treatment>
